# Supplementary material for: Accumulation of Amyloid Beta (Aβ) Peptide on Blood Vessel Walls in the Damaged Brain after Transient Middle Cerebral Artery Occlusion
Source: Biomolecules. 2019 Aug 8;9(8):350. doi: 10.3390/biom9080350 (PMC6723874; doi:10.3390/biom9080350)
Supplement: Supplementary file 1 [file biomolecules-09-00350-s001.zip]

Archive with 3 entries (3 files):
- S1.jpg
- S2.gif
- S3.gif
